# Supplementary material for: New Approach to Accelerated Image Annotation by Leveraging Virtual Reality and Cloud Computing
Source: Front Bioinform. 2022 Jan 31;1:777101. doi: 10.3389/fbinf.2021.777101 (PMC9580868; doi:10.3389/fbinf.2021.777101)
Supplement: Supplementary file 1 [file Table2.XLSX]

## Sheet: results (56f)
Modality	File Name	Original Size (number of pixels)	VR Tagging Time (s)	Tags + cyan (number of pixels)	Tags - magenta (number of pixels)	Training Features Evaluation (s)		RFC	XGB	SVM	NBC	MLP	Strong
Confocal interneurons_OB	image_01	315x204x39	90	1008	2207	12	Training Time (s)	0.6	2.7	0.4	0.2	1.7	27
							Inference Time (s)	109	616	51.6	69.7	54	750
							Total Time (s)	211.6	720.7	154	171.9	157.7	879
Two-photon microglia	image_01	255x255x63	60	1540	2914	30	Training Time (s)	0.7	3.6	0.4	0.28	3.8	36
							Inference Time (s)	224	555	178	75	58	654
							Total Time (s)	314.7	648.6	268.4	165.28	151.8	780
SEBI hippocampus	image_01	214x296x125	90	720	957	55	Training Time (s)	0.3	2.6	0.2	0.15	0.34	17
							Inference Time (s)	218	1221	132	191	150	1283
							Total Time (s)	363.3	1368.6	277.2	336.15	295.34	1445
	image_02	1445x1127x263	80	2253	47032	2670	Training Time (s)	3.98	22.3	3.66	0.33	28.8	100.7
							Inference Time (s)	12410	52794	7742	9261	7591	75626
							Total Time (s)	15164	55566.3	10495.7	12011.3	10369.8	78476.7
