# Supplementary material for: New Approach to Accelerated Image Annotation by Leveraging Virtual Reality and Cloud Computing
Source: Front Bioinform. 2022 Jan 31;1:777101. doi: 10.3389/fbinf.2021.777101 (PMC9580868; doi:10.3389/fbinf.2021.777101)
Supplement: Supplementary file 2 [file Table3.XLSX]

## Sheet: Frame_rate_in_DIVA
Modality	File Name	Image Size (number of pixels)	Desktop Frame Rate	VR Frame Rate
MRI breast_cancer	image_01	288x288x60	1100	51
	image_02	288x288x60	450	51
CT lung_cancer	image_01	512x512x304	100	16
	image_02	512x512x288	42	11
CT hepatic_vessel	image_01	512x512x49	350	50
	image_02	512x512x66	330	51
CT pancreas	image_01	512x419x51	500	110
	image_02	512x512x107	170	33
Confocal interneurons_OB	image_01	315x204x39	1050	115
Two-photon microglia	image_01	255x255x63	1000	51
SEBI hippocampus	image_01	214x296x125	330	33
	image_02	1445x1127x263	36	13
