# Supplementary material for: New Approach to Accelerated Image Annotation by Leveraging Virtual Reality and Cloud Computing
Source: Front Bioinform. 2022 Jan 31;1:777101. doi: 10.3389/fbinf.2021.777101 (PMC9580868; doi:10.3389/fbinf.2021.777101)
Supplement: Supplementary file 5 [file Table1.XLSX]

## Sheet: results (56f)
Modality	File Name	Original Size (number of pixels)	VR Tagging Time (s)	Tags + cyan (number of pixels)	Tags - magenta (number of pixels)	Training Features Evaluation (s)		RFC	XGB	SVM	NBC	MLP	Strong
MRI breast_cancer	image_01	288x288x60	30	1180	4530	26	Training Time (s)	0.58	3.27	0.18	0.06	3.1	26.6
							Inference Time (s)	131.8	679.3	68.36	92.9	73.64	832.2
							Total Time (s)	188.38	738.57	124.54	148.96	132.74	914.8
							DICE	0.784933	0.720409	0.219056	0.739761	0.473282	0.742929
							RMSE	0.0208	0.0218	0.0514	0.0162	0.041	0.0153
	image_02	288x288x60	30	1195	3102	14	Training Time (s)	0.6	3.1	0.21	0.35	3.58	33.3
							Inference Time (s)	58	286	29.3	39.9	31.3	365
							Total Time (s)	102.6	333.1	73.51	84.25	78.88	442.3
							DICE	0.613999	0.615917	0.223801	0.425197	0.502994	0.601399
							RMSE	0.0405	0.0405	0.1165	0.067	0.0491	0.0423
CT lung_cancer	image_01	512x512x304	60	718	15793	165	Training Time (s)	2.15	8.94	0.93	0.12	9.06	57.57
							Inference Time (s)	725	3677	393	506	417	4390
							Total Time (s)	952.15	3910.94	618.93	731.12	651.06	4672.57
							DICE	0.587571	0.247152	0.0314961	0.0217606	0	0.351195
							RMSE	0.0353	0.0424	0.0668	0.1649	0.5215	0.0094
	image_02	512x512x288	120	556	12003	68	Training Time (s)	1.44	10.4	0.53	0.08	5.23	43.4
							Inference Time (s)	297	1471	155	198	157	1675
							Total Time (s)	486.44	1669.4	343.53	386.08	350.23	1906.4
							DICE	0.755445	0.583569	0.001998	0.00399202	0.0276134	0.623538
							RMSE	0.0252	0.028	0.2868	0.2817	0.1091	0.0084
CT hepatic_vessel	image_01	512x512x49	85	16721	30425	60	Training Time (s)	5.66	26.06	7.76	0.28	27.95	126.6
							Inference Time (s)	486.6	2308	232.2	311.2	242.2	3436
							Total Time (s)	637.26	2479.06	384.96	456.48	415.15	3707.6
							DICE	0.161765	0.146432	0.0295567	0.0750722	0.100665	0.065764
							RMSE	0.1361	0.1307	0.7442	0.4745	0.4169	0.1292
	image_02	512x512x66	120	16819	62660	43	Training Time (s)	5.8	34	15.2	0.51	46.6	166
							Inference Time (s)	285	1464	144	189	153	1992
							Total Time (s)	453.8	1661	322.2	352.51	362.6	2321
							DICE	0.303647	0.193315	0.0178394	0.0694981	0.0787704	0.111426
							RMSE	0.2472	0.4068	0.5773	0.291	0.2586	0.1772
CT pancreas	image_01	512x419x51	120	43541	114081	52	Training Time (s)	28.14	71.39	40.35	0.98	30.49	353
							Inference Time (s)	387	1877	178	237	188	2711
							Total Time (s)	587.14	2120.39	390.35	409.98	390.49	3236
							DICE	0.59353	0.425197	0.0217606	0.0563654	0.0713597	0.333333
							RMSE	0.1441	0.1502	0.7538	0.4746	0.4281	0.1462
	image_02	512x512x107	120	18883	77333	60	Training Time (s)	21.8	63.1	15.1	5.7	90.2	262
							Inference Time (s)	343	1470	152	213	157	2136
							Total Time (s)	544.8	1713.1	347.1	398.7	427.2	2578
							DICE	0.385795	0.22695	0.0620155	0.0601358	0.0824545	0.151571
							RMSE	0.1944	0.2215	0.4807	0.4898	0.3166	0.2399
